# Supplementary material for: Population-specific variations in KCNH2 predispose patients to delayed ventricular repolarization upon dihydroartemisinin-piperaquine therapy
Source: Antimicrob Agents Chemother. 2024 Mar 28;68(5):e01390-23. doi: 10.1128/aac.01390-23 (PMC11064487; doi:10.1128/aac.01390-23)
Supplement: Table S3 — List of variants at the KCNH2 locus that are in linkage with rs1805121 and rs41314375. [file aac.01390-23-s0005.xlsx]

## Sheet: Information
Table S3
The table contains linkage disequilibrium data (R^2 values) for rs41314375 and rs1805121 with other variants in the KCNH2 locus.
Note that only variations with R^2>0.2 are shown.

## Sheet: Table S3 linkage data
Variant 1			Variant 2
CHR	POS	RSID	CHR	POS	RSID	PHASED_R2	Location	Consequence	SYMBOL	Protein_position	Amino_acids	Codons
7	150951584	rs41314375	7	150942440	rs73470549	0.98746	7:150942440-150942440	downstream_gene_variant	KCNH2	-	-	-
7	150951584	rs41314375	7	150942124	rs73470546	0.951193	7:150942124-150942124	downstream_gene_variant	KCNH2	-	-	-
7	150951584	rs41314375	7	150944785	rs41313140	0.849846	7:150944785-150944785	downstream_gene_variant	KCNH2	-	-	-
7	150951584	rs41314375	7	150949253	rs57900182	0.837365	7:150949253-150949253	intron_variant	KCNH2	-	-	-
7	150951584	rs41314375	7	150954847	rs73470568	0.826252	7:150954847-150954847	intron_variant	KCNH2	-	-	-
7	150951584	rs41314375	7	150956049	rs116407950	0.825468	7:150956049-150956049	intron_variant	KCNH2	-	-	-
7	150951584	rs41314375	7	150942786	rs113515203	0.811609	7:150942786-150942786	downstream_gene_variant	KCNH2	-	-	-
7	150951584	rs41314375	7	150945253	rs28763994	0.811609	7:150945253-150945253	3_prime_UTR_variant	KCNH2	-	-	-
7	150951584	rs41314375	7	150959454	rs60930392	0.801329	7:150959455-150959456	intron_variant	KCNH2	-	-	-
7	150951584	rs41314375	7	150961294	rs58129336	0.726693	7:150961295-150961303	intron_variant	KCNH2	-	-	-
7	150951584	rs41314375	7	150961861	rs73470581	0.441373	7:150961861-150961861	intron_variant	KCNH2	-	-	-
7	150951584	rs41314375	7	150969945	rs142314589	0.316157	7:150969945-150969945	intron_variant	KCNH2	-	-	-
7	150951584	rs41314375	7	150971267	rs141429994	0.304676	7:150971267-150971267	intron_variant	KCNH2	-	-	-
7	150951584	rs41314375	7	150973226	rs17173669	0.304676	7:150973226-150973226	intron_variant	KCNH2	-	-	-
7	150951701	rs1805121	7	150958555	rs758890	0.541929	7:150958555-150958555	intron_variant	KCNH2	-	-	-
7	150951701	rs1805121	7	150958536	rs758891	0.54088	7:150958536-150958536	intron_variant	KCNH2	-	-	-
7	150951701	rs1805121	7	150957732	rs4725385	0.540631	7:150957732-150957732	intron_variant	KCNH2	-	-	-
7	150951701	rs1805121	7	150960113	rs12668582	0.539007	7:150960113-150960113	intron_variant	KCNH2	-	-	-
7	150951701	rs1805121	7	150960156	rs55851300	0.539007	7:150960156-150960156	intron_variant	KCNH2	-	-	-
7	150951701	rs1805121	7	150970122	rs3807375	0.48661	7:150970122-150970122	intron_variant	KCNH2	-	-	-
7	150951701	rs1805121	7	150960898	rs3807377	0.44855	7:150960898-150960898	intron_variant	KCNH2	-	-	-
7	150951701	rs1805121	7	150956248	rs882156	0.378123	7:150956248-150956248	intron_variant	KCNH2	-	-	-
7	150951701	rs1805121	7	150952171	rs35117381	0.363892	7:150952172-150952173	intron_variant	KCNH2	-	-	-
7	150951701	rs1805121	7	150952298	rs41307298	0.362166	7:150952299-150952307	intron_variant	KCNH2	-	-	-
7	150951701	rs1805121	7	150950481	rs4725983	0.359719	7:150950481-150950481	intron_variant	KCNH2	-	-	-
7	150951701	rs1805121	7	150953887	rs2968862	0.359348	7:150953887-150953887	intron_variant	KCNH2	-	-	-
7	150951701	rs1805121	7	150955198	rs887586	0.35921	7:150955198-150955198	intron_variant	KCNH2	-	-	-
7	150951701	rs1805121	7	150961308	rs36121618	0.338737	7:150961308-150961308	intron_variant	KCNH2	-	-	-
7	150951701	rs1805121	7	150961590	rs35760656	0.337532	7:150961590-150961590	intron_variant	KCNH2	-	-	-
7	150951701	rs1805121	7	150960802	rs3823587	0.332007	7:150960802-150960802	intron_variant	KCNH2	-	-	-
7	150951701	rs1805121	7	150961963	rs3778874	0.331939	7:150961963-150961963	intron_variant	KCNH2	-	-	-
7	150951701	rs1805121	7	150940932	rs2968855	0.326562	7:150940932-150940932	downstream_gene_variant	KCNH2	-	-	-
7	150951701	rs1805121	7	150942783	rs2968853	0.324633	7:150942783-150942783	downstream_gene_variant	KCNH2	-	-	-
7	150951701	rs1805121	7	150960720	rs34657537	0.322461	7:150960720-150960720	intron_variant	KCNH2	-	-	-
7	150951701	rs1805121	7	150952515	rs740952	0.322235	7:150952515-150952515	missense_variant	KCNH2	489	I/M	atC/atG
7	150951701	rs1805121	7	150953704	rs2269000	0.321482	7:150953704-150953704	intron_variant	KCNH2	-	-	-
7	150951701	rs1805121	7	150952443	rs1805120	0.3211	7:150952443-150952443	synonymous_variant	KCNH2	513	F=	ttC/ttT
7	150951701	rs1805121	7	150961111	rs3807376	0.315438	7:150961111-150961111	intron_variant	KCNH2	-	-	-
7	150951701	rs1805121	7	150967053	rs12540183	0.30976	7:150967053-150967053	intron_variant	KCNH2	-	-	-
7	150951701	rs1805121	7	150967830	rs13244889	0.30976	7:150967830-150967830	intron_variant	KCNH2	-	-	-
7	150951701	rs1805121	7	150965024	rs2907947	0.307958	7:150965024-150965024	intron_variant	KCNH2	-	-	-
7	150951701	rs1805121	7	150965242	rs2968857	0.307958	7:150965242-150965242	intron_variant	KCNH2	-	-	-
7	150951701	rs1805121	7	150982467	rs10260501	0.287987	7:150982467-150982467	upstream_gene_variant	KCNH2	-	-	-
7	150951701	rs1805121	7	150940775	rs4725982	0.287651	7:150940775-150940775	downstream_gene_variant	KCNH2	-	-	-
7	150951701	rs1805121	7	150940006	rs13228494	0.287296	7:150940006-150940006	downstream_gene_variant	KCNH2	-	-	-
7	150951701	rs1805121	7	150947306	rs3815459	0.285188	7:150947306-150947306	intron_variant	KCNH2	-	-	-
7	150951701	rs1805121	7	150954728	rs2269001	0.276669	7:150954728-150954728	intron_variant	KCNH2	-	-	-
7	150951701	rs1805121	7	150978402	rs371306620	0.264442	7:150978403-150978404	upstream_gene_variant	KCNH2	-	-	-
7	150951701	rs1805121	7	150980992	rs2373885	0.253368	7:150980992-150980992	upstream_gene_variant	KCNH2	-	-	-
7	150951701	rs1805121	7	150948594	rs2968860	0.240449	7:150948594-150948594	intron_variant	KCNH2	-	-	-
7	150951701	rs1805121	7	150960007	rs56282717	0.23394	7:150960007-150960007	intron_variant	KCNH2	-	-	-
7	150951701	rs1805121	7	150948446	rs1805123	0.225468	7:150948446-150948446	missense_variant,splice_region_variant	KCNH2	897	K/M	aAg/aTg
7	150951701	rs1805121	7	150943197	rs1547958	0.224469	7:150943197-150943197	downstream_gene_variant	KCNH2	-	-	-
7	150951701	rs1805121	7	150941396	rs2907948	0.223478	7:150941396-150941396	downstream_gene_variant	KCNH2	-	-	-
7	150951701	rs1805121	7	150940746	rs2968854	0.221412	7:150940746-150940746	downstream_gene_variant	KCNH2	-	-	-
7	150951701	rs1805121	7	150969466	rs10671741	0.220618	7:150969470-150969470	intron_variant	KCNH2	-	-	-
7	150951701	rs1805121	7	150960121	rs6947240	0.208077	7:150960121-150960121	intron_variant	KCNH2	-	-	-
7	150951701	rs1805121	7	150971094	rs11763131	0.201913	7:150971094-150971094	intron_variant	KCNH2	-	-	-
7	150951701	rs1805121	7	150971633	rs3807373	0.201035	7:150971633-150971633	intron_variant	KCNH2	-	-	-
